# Supplementary material for: Potential of Anti-Leukotriene Drugs as New Therapeutic Agents for Inhibiting Cholangiocarcinoma Progression
Source: Molecules. 2024 Jul 18;29(14):3379. doi: 10.3390/molecules29143379 (PMC11280175; doi:10.3390/molecules29143379)
Supplement: Supplementary file 1 [file molecules-29-03379-s001.zip]

Archive with 1 entries (1 files):
- molecules-3091807-supplementary.pdf
